# Supplementary material for: The nuclear magneto-electric response of a chiral molecule via molecular dynamics in a time-dependent electric field
Source: Phys Chem Chem Phys. 2025 Oct 3;27(42):22343–53. doi: 10.1039/d5cp02294k (PMC12495393; doi:10.1039/d5cp02294k)
Supplement: CP-027-D5CP02294K-s002 [file CP-027-D5CP02294K-s002.zip]

Archive with 52 entries (50 files):
- anti-3J(19F,1H)_TFP.nb
- anti-s(19F)_TFP.nb
- Data/
- Data/energy.dat
- Data/JFH1.dat
- Data/JFH2.dat
- Data/JFH3.dat
- Data/J_iso_anti.dat
- Data/Langevin.dat
- Data/me.dat
- Data/sF1.dat
- Data/sF2.dat
- Data/sF3.dat
- Data/s_iso_anti.dat
- Data/TFP_lowest_energy.xyz
- ESI.nb
- Functions/
- Functions/Antisymmetry.wl
- Functions/AverageOverMolecules.wl
- Functions/DataConverter.wl
- Functions/ExtractDihedralAngles.wl
- Functions/FindAmplitudePeriodPhase.wl
- Functions/FindLocalFrameAndDihedralAngle.wl
- Functions/FindMolecularFrame.wl
- Functions/GenerateMolecularPropertiesFunctions.wl
- Functions/Gromacs2RawData.wl
- Functions/GromacsToXYZ.wl
- Functions/InterpolateQuantumChemistryData.wl
- Functions/LeaveOutFastOscillatingTerms.wl
- Functions/Lindbladian.wl
- Functions/LindbladIntegrate.wl
- Functions/OperatorCross.wl
- Functions/PlotAveragedVectors.wl
- Functions/PlotInterpolatedCouplings.wl
- Functions/PlotInterpolatedDipoles.wl
- Functions/PlotInterpolatedShieldings.wl
- Functions/ProbabilityEllipsoidPlot.wl
- Functions/ProbabilityTensor.wl
- Functions/SchrodingerToInteractionPicture.wl
- Functions/TransformCouplingVectors.wl
- Functions/TransformDipoles.wl
- Functions/TransformShieldingVectors.wl
- Functions/TransformToMolecularFrame.wl
- Functions/UseNumericalValues.wl
- Functions/ValidateAverageOverMoleculesFile.wl
- Functions/VisualizeBoltzmannDistribution.wl
- Functions/VisualizeIsotropicAndAntisymmetricPart.wl
- Functions/VisualizeMolecularFrameWithLabels.wl
- Functions/VisualizeMolecularProperties2D.wl
- Functions/VisualizeMolecularProperties3D.wl
- Langevin.opju
- NMER.wl
