# Supplementary material for: The nuclear magneto-electric response of a chiral molecule via molecular dynamics in a time-dependent electric field
Source: Phys Chem Chem Phys. 2025 Oct 3;27(42):22343–53. doi: 10.1039/d5cp02294k (PMC12495393; doi:10.1039/d5cp02294k)
Supplement: CP-027-D5CP02294K-s002 [file CP-027-D5CP02294K-s002.zip › Data/energy.dat]

3.14000	2.186
2.965555556	2.252
2.791111111	2.998
2.616666667	4.245
2.442222222	5.728
2.267777778	7.154
2.093333333	8.274
1.918888889	8.965
1.744444444	9.261
1.57000	9.309
1.395555556	9.286
1.221111111	9.326
1.046666667	9.487
0.872222222	9.738
0.697777778	9.979
0.523333333	10.06
0.348888889	9.821
0.174444444	9.129
0.0000000	7.939
-0.174444444	6.318
-0.348888889	4.449
-0.523333333	2.600
-0.697777778	1.076
-0.872222222	0.161
-0.989	0.000
-1.046666667	0.075
-1.221111111	0.921
-1.395555556	2.645
-1.570000	4.995
-1.744444444	7.502
-1.918888889	9.524
-2.093333333	10.42
-2.267777778	9.898
-2.442222222	8.283
-2.616666667	6.217
-2.791111111	4.286
-2.965555556	2.877
-3.071	1.949
-3.14	2.186
