# Supplementary material for: The nuclear magneto-electric response of a chiral molecule via molecular dynamics in a time-dependent electric field
Source: Phys Chem Chem Phys. 2025 Oct 3;27(42):22343–53. doi: 10.1039/d5cp02294k (PMC12495393; doi:10.1039/d5cp02294k)
Supplement: CP-027-D5CP02294K-s002 [file CP-027-D5CP02294K-s002.zip › Data/JFH1.dat]

180	-0.893	-0.726	1.842
170	-0.908	-0.721	1.876
160	-0.919	-0.717	1.911
150	-0.925	-0.711	1.949
140	-0.925	-0.701	1.987
130	-0.920	-0.688	2.023
120	-0.909	-0.670	2.053
110	-0.894	-0.651	2.072
100	-0.876	-0.633	2.076
90	-0.858	-0.619	2.064
80	-0.842	-0.612	2.037
70	-0.830	-0.613	2.001
60	-0.822	-0.621	1.964
50	-0.819	-0.633	1.933
40	-0.821	-0.647	1.914
30	-0.825	-0.663	1.912
20	-0.831	-0.678	1.926
10	-0.836	-0.691	1.954
0	-0.840	-0.702	1.990
-10	-0.843	-0.708	2.028
-20	-0.843	-0.708	2.063
-30	-0.842	-0.699	2.093
-40	-0.841	-0.682	2.117
-50	-0.840	-0.657	2.134
-60	-0.842	-0.623	2.146
-70	-0.846	-0.585	2.152
-80	-0.851	-0.546	2.149
-90	-0.854	-0.519	2.136
-100	-0.850	-0.521	2.110
-110	-0.838	-0.567	2.061
-120	-0.824	-0.642	1.985
-130	-0.818	-0.707	1.897
-140	-0.824	-0.738	1.835
-150	-0.839	-0.743	1.809
-160	-0.857	-0.738	1.805
-170	-0.876	-0.731	1.819
-180	-0.893	-0.726	1.842
