# Supplementary material for: The nuclear magneto-electric response of a chiral molecule via molecular dynamics in a time-dependent electric field
Source: Phys Chem Chem Phys. 2025 Oct 3;27(42):22343–53. doi: 10.1039/d5cp02294k (PMC12495393; doi:10.1039/d5cp02294k)
Supplement: CP-027-D5CP02294K-s002 [file CP-027-D5CP02294K-s002.zip › Data/JFH2.dat]

180	1.065	1.348	-1.099
170	1.056	1.322	-1.093
160	1.046	1.305	-1.089
150	1.036	1.291	-1.091
140	1.025	1.281	-1.102
130	1.013	1.272	-1.120
120	0.998	1.261	-1.144
110	0.980	1.247	-1.169
100	0.960	1.232	-1.191
90	0.940	1.222	-1.204
80	0.924	1.220	-1.205
70	0.912	1.227	-1.192
60	0.909	1.242	-1.168
50	0.911	1.259	-1.137
40	0.919	1.277	-1.103
30	0.930	1.292	-1.074
20	0.940	1.303	-1.052
10	0.948	1.310	-1.043
0	0.952	1.310	-1.043
-10	0.954	1.301	-1.050
-20	0.954	1.278	-1.057
-30	0.951	1.238	-1.059
-40	0.946	1.179	-1.052
-50	0.937	1.101	-1.033
-60	0.924	1.008	-1.002
-70	0.908	0.913	-0.963
-80	0.889	0.832	-0.924
-90	0.873	0.786	-0.900
-100	0.866	0.809	-0.910
-110	0.876	0.922	-0.965
-120	0.912	1.107	-1.046
-130	0.970	1.284	-1.108
-140	1.020	1.382	-1.132
-150	1.049	1.406	-1.132
-160	1.065	1.397	-1.122
-170	1.069	1.372	-1.110
-180	1.065	1.348	-1.099
