# Supplementary material for: The nuclear magneto-electric response of a chiral molecule via molecular dynamics in a time-dependent electric field
Source: Phys Chem Chem Phys. 2025 Oct 3;27(42):22343–53. doi: 10.1039/d5cp02294k (PMC12495393; doi:10.1039/d5cp02294k)
Supplement: CP-027-D5CP02294K-s002 [file CP-027-D5CP02294K-s002.zip › Data/JFH3.dat]

180	-0.094	-0.042	-0.003
170	-0.110	-0.014	-0.029
160	-0.128	0.004	-0.054
150	-0.144	0.011	-0.073
140	-0.156	0.009	-0.087
130	-0.164	0.002	-0.094
120	-0.165	-0.006	-0.094
110	-0.160	-0.010	-0.089
100	-0.150	-0.010	-0.080
90	-0.137	-0.005	-0.069
80	-0.122	0.001	-0.057
70	-0.106	0.004	-0.048
60	-0.091	0.002	-0.043
50	-0.079	-0.008	-0.044
40	-0.068	-0.023	-0.051
30	-0.061	-0.041	-0.062
20	-0.058	-0.057	-0.075
10	-0.060	-0.067	-0.089
0	-0.064	-0.071	-0.102
-10	-0.071	-0.067	-0.113
-20	-0.080	-0.057	-0.120
-30	-0.088	-0.042	-0.125
-40	-0.093	-0.020	-0.128
-50	-0.095	0.005	-0.128
-60	-0.092	0.030	-0.126
-70	-0.086	0.054	-0.120
-80	-0.077	0.072	-0.110
-90	-0.068	0.080	-0.092
-100	-0.060	0.073	-0.063
-110	-0.058	0.045	-0.022
-120	-0.061	-0.009	0.017
-130	-0.065	-0.076	0.041
-140	-0.067	-0.121	0.051
-150	-0.068	-0.130	0.051
-160	-0.072	-0.112	0.041
-170	-0.081	-0.078	0.022
-180	-0.094	-0.042	-0.003
