# Supplementary material for: The nuclear magneto-electric response of a chiral molecule via molecular dynamics in a time-dependent electric field
Source: Phys Chem Chem Phys. 2025 Oct 3;27(42):22343–53. doi: 10.1039/d5cp02294k (PMC12495393; doi:10.1039/d5cp02294k)
Supplement: CP-027-D5CP02294K-s002 [file CP-027-D5CP02294K-s002.zip › Data/J_iso_anti.dat]

180	-3.01	2.172	1.6436	2.038901629	24.3503	0.102938443
170	-3.16	2.205	1.421166667	2.014337945	25.18505	0.114922908
160	-3.27	2.239	1.273167	1.995799644	25.9098505	0.138518275
150	-3.30	2.272	1.156933333	1.982787547	26.383	0.161517413
140	-3.23	2.301	1.0568	1.97653779	26.4939005	0.179060754
130	-3.04	2.326	0.950899667	1.974725385	26.22035	0.188661392
120	-2.75	2.343	0.826200333	1.973550842	25.6334	0.190060777
110	-2.37	2.349	0.689233	1.970321227	24.8783	0.183663823
100	-1.97	2.341	0.567466667	1.964405342	24.11945	0.170643977
90	-1.59	2.319	0.498599667	1.956278317	23.4886	0.153398139
80	-1.28	2.287	0.517366667	1.947458183	23.0604505	0.134800346
70	-1.08	2.251	0.637833333	1.939157276	22.8489	0.116772144
60	-0.98	2.218	0.844266667	1.931914041	22.8396495	0.101133033
50	-0.98	2.193	1.091166667	1.925730428	22.9879505	0.090591232
40	-1.04	2.181	1.3243	1.921349843	23.22795	0.088214675
30	-1.14	2.185	1.493433333	1.919882132	23.4915995	0.09595324
20	-1.26	2.204	1.568900333	1.920871217	23.73865	0.110620493
10	-1.38	2.235	1.550466667	1.92397363	23.9467	0.126326549
0	-1.50	2.272	1.4526	1.926380569	24.13395	0.139508249
-10	-1.61	2.308	1.2975	1.924762499	24.3368	0.149289133
-20	-1.70	2.338	1.1028	1.913307552	24.5830505	0.155347248
-30	-1.75	2.362	0.883866667	1.886481865	24.8797995	0.158111748
-40	-1.73	2.377	0.652067	1.841312623	25.23095	0.159122848
-50	-1.63	2.386	0.417433667	1.776782725	25.6482	0.159449135
-60	-1.42	2.389	0.198433333	1.695981499	26.11865	0.158908093
-70	-1.11	2.385	0.015933333	1.607793181	26.6021	0.157514394
-80	-0.73	2.375	-0.105733333	1.528514019	27.04735	0.152707595
-90	-0.37	2.358	-0.131633333	1.480325109	27.3686	0.139438999
-100	-0.20	2.334	0.0284	1.493656208	27.42435	0.113252847
-110	-0.46	2.296	0.482433333	1.596275913	27.0578005	0.076561052
-120	-1.08	2.243	1.2415	1.775237103	26.14255	0.063799745
-130	-1.72	2.183	2.020933333	1.953948879	24.8291505	0.107954548
-140	-2.13	2.142	2.405866667	2.056742492	23.69465	0.147507264
-150	-2.39	2.128	2.369733333	2.088470194	23.12915	0.155263066
-160	-2.61	2.130	2.1543	2.084696511	23.117	0.139187819
-170	-2.81	2.147	1.875866667	2.063611284	23.5915	0.114462323
-180	-3.01	2.172	1.6436	2.038901629	24.3503	0.102938443
