# Supplementary material for: The nuclear magneto-electric response of a chiral molecule via molecular dynamics in a time-dependent electric field
Source: Phys Chem Chem Phys. 2025 Oct 3;27(42):22343–53. doi: 10.1039/d5cp02294k (PMC12495393; doi:10.1039/d5cp02294k)
Supplement: CP-027-D5CP02294K-s002 [file CP-027-D5CP02294K-s002.zip › Data/Langevin.dat]

0      0.00210 -0.00309 -0.00343 -0.00068 -0.00553  0.01166 -0.00108  0.00691 -0.00506
0.001 -0.00008  0.00344 -0.02596 -0.00087  0.00399 -0.00273 -0.00129  0.00025 -0.00592
0.002 -0.00253  0.00500  0.00512 -0.00531  0.00739 -0.00683 -0.00151  0.00083 -0.01123
0.004 -0.00291  0.00528 -0.00016  0.00006 -0.00199 -0.00152 -0.00354  0.00733 -0.00339
0.005 -0.00005  0.00271 -0.00133  0.00065  0.00129 -0.00030 -0.00014 -0.00359  0.01036
0.01   0.00294 -0.00475  0.00486  0.00480 -0.00190 -0.00129 -0.00274  0.00514 -0.00615
0.05   0.00352 -0.00794  0.01009 -0.00056 -0.00249  0.00295 -0.01094  0.01632 -0.00712
0.1   -0.00011  0.00233  0.00796  0.00065 -0.00428  0.00773 -0.02626  0.04196  0.00585
0.3   -0.00085  0.00054 -0.00041  0.00004 -0.00250  0.00449 -0.07216  0.10424  0.00835
0.5   -0.00044 -0.00225 -0.00286  0.00013  0.00255  0.00690 -0.11002  0.15496  0.00651
0.6    0.00208 -0.00281  0.00283  0.00383 -0.01159  0.01115 -0.13355  0.18736  0.01332
0.7   -0.00070  0.00019 -0.00803  0.00163 -0.00778  0.00321 -0.14857  0.20357  0.01335
0.85   0.00212 -0.00094  0.00271  0.00151 -0.00384 -0.00362 -0.17562  0.25333  0.02016
1.0    0003100  0.00295  0.00055 -0.00128  0.00406  0.00167 -0.19816  0.27107  0.03253
1.2    0.00140  0.00109 -0.00186  0.00233  0.00284  0.00659 -0.22551  0.32109  0.05851
1.4    0.00177 -0.00455  0.00805  0.00114 -0.00180 -0.00344 -0.24679  0.34283  0.07592
1.7    0.00010 -0.00130  0.01697 -0.00035  0.00627  0.00169 -0.26736  0.39087  0.12155
2      0.00041 -0.00437  0.00750  0.00030  0.00408  0.00522 -0.28645  0.41059  0.17548
2.4    0.00198  0.00031 -0.00718  0.00062 -0.00482 -0.00183 -0.29582  0.46721  0.25776
3     -0.00277 -0.00357  0.00597  0.00199 -0.00142  0.00357 -0.30237  0.52423  0.40542
5     -0.00385 -0.00112 -0.00111 -0.00099 -0.00436  0.00237 -0.29592  0.49459  0.69478
7      0.00478 -0.00102 -0.00605 -0.00098 -0.00067 -0.00583 -0.29796  0.47170  0.75875
8      0.00029 -0.00460  0.00385  0.00374  0.00420  0.00580 -0.29903  0.46998  0.76689
10    -0.00541 -0.00738  0.00487  0.00938 -0.00407  0.00347 -0.30795  0.46756  0.77669
