# Supplementary material for: The nuclear magneto-electric response of a chiral molecule via molecular dynamics in a time-dependent electric field
Source: Phys Chem Chem Phys. 2025 Oct 3;27(42):22343–53. doi: 10.1039/d5cp02294k (PMC12495393; doi:10.1039/d5cp02294k)
Supplement: CP-027-D5CP02294K-s002 [file CP-027-D5CP02294K-s002.zip › Data/me.dat]

  180  -0.108425   0.160436   0.803881
  170  -0.110695   0.150595   0.900841
  160  -0.101908   0.137689   0.994221
  150  -0.081508   0.120781   1.081496
  140  -0.048911   0.098456   1.159564
  130  -0.004103   0.069529   1.225503
  120   0.052360   0.033629   1.276553
  110   0.119231  -0.008693   1.310464
  100   0.194470  -0.056234   1.326333
   90   0.275508  -0.107671   1.324392
   80   0.359228  -0.161612   1.305347
   70   0.442113  -0.216098   1.270655
   60   0.520663  -0.268633   1.222122
   50   0.591274  -0.316622   1.161564
   40   0.650805  -0.357020   1.091290
   30   0.697141  -0.387355   1.013753
   20   0.728747  -0.406182   0.931261
   10   0.744306  -0.412847   0.846153
   -0   0.743729  -0.407937   0.760929
  -10   0.727755  -0.392047   0.677681
  -20   0.697586  -0.366300   0.598143
  -30   0.655080  -0.331927   0.524002
  -40   0.602556  -0.290086   0.456763
  -50   0.542484  -0.242776   0.397483
  -60   0.476449  -0.192220   0.347293
  -70   0.406097  -0.142050   0.307134
  -80   0.332800  -0.094642   0.278310
  -90   0.257574  -0.052318   0.262617 
 -100   0.182231  -0.016054   0.262360
 -110   0.111606   0.017649   0.280721
 -120   0.051972   0.054878   0.318905
 -130   0.007529   0.095904   0.374914
 -140  -0.026354   0.131197   0.444678
 -150  -0.054789   0.153654   0.525221
 -160  -0.078168   0.164350   0.613589
 -170  -0.096922   0.165394   0.707566
 -180  -0.108425   0.160436   0.803881
