# Supplementary material for: The nuclear magneto-electric response of a chiral molecule via molecular dynamics in a time-dependent electric field
Source: Phys Chem Chem Phys. 2025 Oct 3;27(42):22343–53. doi: 10.1039/d5cp02294k (PMC12495393; doi:10.1039/d5cp02294k)
Supplement: CP-027-D5CP02294K-s002 [file CP-027-D5CP02294K-s002.zip › Data/sF1.dat]

180	2.056	-1.432	1.271
170	1.960	-1.278	1.087
160	1.824	-1.154	0.850
150	1.623	-1.068	0.567
140	1.401	-1.032	0.315
130	1.227	-1.043	0.128
120	1.137	-1.084	0.027
110	1.146	-1.142	0.024
100	1.243	-1.200	0.122
90	1.427	-1.254	0.308
80	1.665	-1.290	0.560
70	1.894	-1.300	0.842
60	2.089	-1.307	1.118
50	2.201	-1.311	1.370
40	2.211	-1.305	1.580
30	2.145	-1.282	1.727
20	2.012	-1.251	1.783
10	1.833	-1.204	1.747
0	1.649	-1.132	1.635
-10	1.467	-1.054	1.447
-20	1.312	-0.920	1.219
-30	1.191	-0.740	0.993
-40	1.089	-0.577	0.798
-50	1.010	-0.420	0.672
-60	0.963	-0.296	0.641
-70	0.904	-0.252	0.717
-80	0.815	-0.319	0.888
-90	0.708	-0.486	1.121
-100	0.633	-0.678	1.385
-110	0.690	-0.808	1.576
-120	0.917	-0.917	1.553
-130	1.238	-1.097	1.355
-140	1.510	-1.348	1.218
-150	1.727	-1.540	1.230
-160	1.908	-1.614	1.296
-170	2.019	-1.563	1.320
-180	2.056	-1.432	1.271
