# Supplementary material for: The nuclear magneto-electric response of a chiral molecule via molecular dynamics in a time-dependent electric field
Source: Phys Chem Chem Phys. 2025 Oct 3;27(42):22343–53. doi: 10.1039/d5cp02294k (PMC12495393; doi:10.1039/d5cp02294k)
Supplement: CP-027-D5CP02294K-s002 [file CP-027-D5CP02294K-s002.zip › Data/sF2.dat]

180	-5.372	2.747	-5.991
170	-5.635	2.938	-6.002
160	-5.832	3.028	-5.949
150	-5.914	3.053	-5.900
140	-5.894	2.975	-5.839
130	-5.790	2.795	-5.794
120	-5.598	2.522	-5.796
110	-5.352	2.184	-5.824
100	-5.105	1.832	-5.866
90	-4.896	1.549	-5.927
80	-4.766	1.410	-6.019
70	-4.710	1.464	-6.116
60	-4.734	1.724	-6.183
50	-4.830	2.143	-6.224
40	-4.973	2.658	-6.270
30	-5.161	3.189	-6.310
20	-5.362	3.659	-6.341
10	-5.546	4.019	-6.349
0	-5.686	4.243	-6.325
-10	-5.799	4.393	-6.259
-20	-5.830	4.548	-6.157
-30	-5.766	4.728	-6.072
-40	-5.635	4.961	-6.031
-50	-5.449	5.267	-6.084
-60	-5.260	5.583	-6.278
-70	-5.118	5.786	-6.618
-80	-5.061	5.780	-7.043
-90	-5.089	5.534	-7.440
-100	-5.135	5.019	-7.641
-110	-5.022	4.207	-7.455
-120	-4.717	3.222	-6.902
-130	-4.443	2.404	-6.268
-140	-4.370	2.027	-5.938
-150	-4.511	2.042	-5.872
-160	-4.773	2.238	-5.897
-170	-5.090	2.499	-5.952
-180	-5.372	2.747	-5.991
