# Supplementary material for: The nuclear magneto-electric response of a chiral molecule via molecular dynamics in a time-dependent electric field
Source: Phys Chem Chem Phys. 2025 Oct 3;27(42):22343–53. doi: 10.1039/d5cp02294k (PMC12495393; doi:10.1039/d5cp02294k)
Supplement: CP-027-D5CP02294K-s002 [file CP-027-D5CP02294K-s002.zip › Data/sF3.dat]

180	0.096	-0.358	5.669
170	0.549	-0.003	5.277
160	0.920	0.238	4.965
150	1.212	0.403	4.708
140	1.393	0.517	4.478
130	1.505	0.624	4.234
120	1.614	0.751	3.956
110	1.768	0.916	3.653
100	1.975	1.105	3.352
90	2.226	1.329	3.070
80	2.488	1.553	2.843
70	2.691	1.742	2.686
60	2.773	1.881	2.611
50	2.721	1.947	2.628
40	2.552	1.945	2.716
30	2.306	1.879	2.863
20	2.056	1.795	3.064
10	1.865	1.693	3.282
0	1.742	1.533	3.484
-10	1.716	1.364	3.673
-20	1.813	1.240	3.773
-30	2.008	1.172	3.775
-40	2.261	1.157	3.703
-50	2.559	1.239	3.520
-60	2.892	1.415	3.200
-70	3.236	1.616	2.769
-80	3.524	1.810	2.309
-90	3.671	1.935	1.909
-100	3.552	1.854	1.805
-110	3.039	1.382	2.347
-120	2.143	0.501	3.628
-130	1.019	-0.441	5.166
-140	0.095	-1.062	6.162
-150	-0.405	-1.241	6.463
-160	-0.526	-1.097	6.361
-170	-0.318	-0.759	6.033
-180	0.096	-0.358	5.669
