# Supplementary material for: The nuclear magneto-electric response of a chiral molecule via molecular dynamics in a time-dependent electric field
Source: Phys Chem Chem Phys. 2025 Oct 3;27(42):22343–53. doi: 10.1039/d5cp02294k (PMC12495393; doi:10.1039/d5cp02294k)
Supplement: CP-027-D5CP02294K-s002 [file CP-027-D5CP02294K-s002.zip › Data/s_iso_anti.dat]

180	262.83	2.810	263.28	8.503	419.17	5.682
170	263.16	2.580	263.50	8.741	418.56	5.306
160	263.42	2.320	263.68	8.864	418.15	5.055
150	263.64	2.024	263.78	8.894	417.83	4.878
140	263.74	1.768	263.82	8.814	417.58	4.718
130	263.67	1.615	263.84	8.655	417.29	4.536
120	263.41	1.571	263.85	8.444	416.86	4.338
110	262.97	1.618	263.80	8.206	416.32	4.161
100	262.40	1.732	263.68	7.989	415.70	4.045
90	261.77	1.924	263.47	7.842	415.10	4.018
80	261.18	2.179	263.20	7.806	414.62	4.084
70	260.69	2.446	262.90	7.857	414.35	4.182
60	260.31	2.706	262.66	7.976	414.32	4.248
50	260.11	2.905	262.49	8.165	414.51	4.254
40	260.11	3.014	262.46	8.433	414.82	4.204
30	260.27	3.038	262.53	8.753	415.18	4.129
20	260.58	2.965	262.71	9.075	415.50	4.103
10	261.01	2.804	262.93	9.339	415.85	4.137
0	261.53	2.583	263.13	9.505	416.24	4.186
-10	262.10	2.315	263.35	9.597	416.58	4.277
-20	262.72	2.013	263.62	9.622	416.83	4.366
-30	263.31	1.718	263.98	9.616	416.99	4.433
-40	263.81	1.468	264.41	9.630	416.97	4.490
-50	264.21	1.284	264.92	9.719	416.67	4.525
-60	264.46	1.194	265.42	9.912	416.11	4.539
-70	264.49	1.181	265.80	10.172	415.33	4.555
-80	264.33	1.247	265.91	10.422	414.45	4.586
-90	263.95	1.412	265.70	10.577	413.77	4.568
-100	263.43	1.667	265.16	10.486	413.71	4.394
-110	262.90	1.900	264.25	9.924	414.61	4.081
-120	262.50	2.023	263.07	8.960	416.39	4.243
-130	262.34	2.138	262.04	8.051	418.21	5.284
-140	262.32	2.362	261.65	7.646	419.43	6.253
-150	262.37	2.621	261.83	7.681	419.94	6.593
-160	262.49	2.815	262.32	7.910	419.95	6.477
-170	262.65	2.874	262.84	8.221	419.61	6.089
-180	262.83	2.810	263.28	8.503	419.17	5.682
