# Supplementary material for: The nuclear magneto-electric response of a chiral molecule via molecular dynamics in a time-dependent electric field
Source: Phys Chem Chem Phys. 2025 Oct 3;27(42):22343–53. doi: 10.1039/d5cp02294k (PMC12495393; doi:10.1039/d5cp02294k)
Supplement: CP-027-D5CP02294K-s002 [file CP-027-D5CP02294K-s002.zip › Data/TFP_lowest_energy.xyz]

H      -0.07342500    -0.10493900    -0.02009600
C      -1.16531900     0.00737600    -0.00161500
O      -1.80677600    -1.23900900     0.00265200
H      -1.51769300    -1.74529300    -0.75902000
C      -1.58702800     0.76578800     1.23253600
H      -2.67004500     0.88129600     1.25052400
H      -1.28266800     0.20695100     2.11572500
H      -1.12215400     1.75017900     1.26209000
C      -1.50957900     0.77052200    -1.27543000
F      -0.80558800     1.90486800    -1.36048100
F      -1.20694300     0.03031400    -2.35758700
F      -2.80097100     1.08464700    -1.36220500
