# Supplementary material for: The nuclear magneto-electric response of a chiral molecule via molecular dynamics in a time-dependent electric field
Source: Phys Chem Chem Phys. 2025 Oct 3;27(42):22343–53. doi: 10.1039/d5cp02294k (PMC12495393; doi:10.1039/d5cp02294k)
Supplement: CP-027-D5CP02294K-s002 [file CP-027-D5CP02294K-s002.zip › Functions/OperatorCross.wl]

(* ::Package:: *)

BeginPackage["NMER`"];


OperatorCross::usage = "OperatorCross[Subscript[n, 1],Subscript[n, 2]]
Computes the cross product of cartesian operators of spins Subscript[n, 1] and Subscript[n, 2].";


Begin["Global`"]


OperatorCross=Function[{n1,n2},
{
opI[n1,"y"].opI[n2,"z"]-opI[n1,"z"].opI[n2,"y"],
opI[n1,"z"].opI[n2,"x"]-opI[n1,"x"].opI[n2,"z"],
opI[n1,"x"].opI[n2,"y"]-opI[n1,"y"].opI[n2,"x"]
}
];


End[]


EndPackage[];
