# Supplementary material for: The nuclear magneto-electric response of a chiral molecule via molecular dynamics in a time-dependent electric field
Source: Phys Chem Chem Phys. 2025 Oct 3;27(42):22343–53. doi: 10.1039/d5cp02294k (PMC12495393; doi:10.1039/d5cp02294k)
Supplement: CP-027-D5CP02294K-s002 [file CP-027-D5CP02294K-s002.zip › Functions/SchrodingerToInteractionPicture.wl]

(* ::Package:: *)

BeginPackage["NMER`"];


SchrodingerToInteractionPicture::usage = "SchrodingerToInteractionPicture[\!\(\*SubscriptBox[
StyleBox[\"L\",\nFontSlant->\"Italic\"], \(1\)]\),\!\(\*SubscriptBox[
StyleBox[\"L\",\nFontSlant->\"Italic\"], \(2\)]\)]
transforms the Liouvillian \!\(\*SubscriptBox[
StyleBox[\"L\",\nFontSlant->\"Italic\"], \(1\)]\) in the Schr\[ODoubleDot]dinger picture to the interaction picture given by the Liouvillian \!\(\*SubscriptBox[
StyleBox[\"L\",\nFontSlant->\"Italic\"], \(2\)]\)";


Begin["Global`"]


SchrodingerToInteractionPicture=Function[{L1,L2,n},
inter=Take[
      MatrixExp[SuperoperatorMatrixRepresentation[I CommutationSuperoperator[L2]\[ScriptT]]].SuperoperatorMatrixRepresentation[L1].MatrixExp[SuperoperatorMatrixRepresentation[-I CommutationSuperoperator[L2]\[ScriptT]]]
       ,{1,(2^n)^2},{1,(2^n)^2}]//Simplify;
    Table[
       LeaveOutFastOscillatingTerms[
                              ExpandAll[
                                      inter[[i,j]]
                                        ]
                                   ]
        ,{i,1,(2^n)^2},{j,1,(2^n)^2}]
];


End[]


EndPackage[];
