# Supplementary material for: The nuclear magneto-electric response of a chiral molecule via molecular dynamics in a time-dependent electric field
Source: Phys Chem Chem Phys. 2025 Oct 3;27(42):22343–53. doi: 10.1039/d5cp02294k (PMC12495393; doi:10.1039/d5cp02294k)
Supplement: CP-027-D5CP02294K-s002 [file CP-027-D5CP02294K-s002.zip › NMER.wl]

(* ::Package:: *)

BeginPackage["NMER`"];

FunctionPath = FileNameJoin[{DirectoryName[$InputFileName], "Functions"}];

Get[FileNameJoin[{FunctionPath, "DataConverter.wl"}]];
Get[FileNameJoin[{FunctionPath, "ProbabilityTensor.wl"}]];
Get[FileNameJoin[{FunctionPath, "FindLocalFrameAndDihedralAngle.wl"}]];
Get[FileNameJoin[{FunctionPath, "Gromacs2RawData.wl"}]];
Get[FileNameJoin[{FunctionPath, "GromacsToXYZ.wl"}]];
Get[FileNameJoin[{FunctionPath, "LindbladIntegrate.wl"}]];
Get[FileNameJoin[{FunctionPath, "Lindbladian.wl"}]];
Get[FileNameJoin[{FunctionPath, "UseNumericalValues.wl"}]];
Get[FileNameJoin[{FunctionPath, "OperatorCross.wl"}]];
Get[FileNameJoin[{FunctionPath, "LeaveOutFastOscillatingTerms.wl"}]];
Get[FileNameJoin[{FunctionPath, "SchrodingerToInteractionPicture.wl"}]];
Get[FileNameJoin[{FunctionPath, "Antisymmetry.wl"}]];
Get[FileNameJoin[{FunctionPath, "ProbabilityEllipsoidPlot.wl"}]];
Get[FileNameJoin[{FunctionPath, "FindMolecularFrame.wl"}]];
Get[FileNameJoin[{FunctionPath, "TransformToMolecularFrame.wl"}]];
Get[FileNameJoin[{FunctionPath, "TransformDipoles.wl"}]];
Get[FileNameJoin[{FunctionPath, "PlotInterpolatedDipoles.wl"}]];
Get[FileNameJoin[{FunctionPath, "TransformCouplingVectors.wl"}]];
Get[FileNameJoin[{FunctionPath, "PlotInterpolatedCouplings.wl"}]];
Get[FileNameJoin[{FunctionPath, "TransformShieldingVectors.wl"}]];
Get[FileNameJoin[{FunctionPath, "PlotInterpolatedShieldings.wl"}]];
Get[FileNameJoin[{FunctionPath, "VisualizeMolecularProperties3D.wl"}]];
Get[FileNameJoin[{FunctionPath, "VisualizeMolecularProperties2D.wl"}]];
Get[FileNameJoin[{FunctionPath, "VisualizeIsotropicAndAntisymmetricPart.wl"}]];
Get[FileNameJoin[{FunctionPath, "VisualizeMolecularFrameWithLabels.wl"}]];
Get[FileNameJoin[{FunctionPath, "ExtractDihedralAngles.wl"}]];
Get[FileNameJoin[{FunctionPath, "VisualizeBoltzmannDistribution.wl"}]];
Get[FileNameJoin[{FunctionPath, "InterpolateQuantumChemistryData.wl"}]];
Get[FileNameJoin[{FunctionPath, "AverageOverMolecules.wl"}]];
Get[FileNameJoin[{FunctionPath, "GenerateMolecularPropertiesFunctions.wl"}]];
Get[FileNameJoin[{FunctionPath, "FindAmplitudePeriodPhase.wl"}]];
Get[FileNameJoin[{FunctionPath, "ValidateAverageOverMoleculesFile.wl"}]];
Get[FileNameJoin[{FunctionPath, "PlotAveragedVectors.wl"}]];

EndPackage[];
